# Supplementary material for: Physicochemical Characterization and Evaluation of Gastrointestinal In Vitro Behavior of Alginate-Based Microbeads with Encapsulated Grape Pomace Extracts
Source: Pharmaceutics. 2023 Mar 18;15(3):980. doi: 10.3390/pharmaceutics15030980 (PMC10052734; doi:10.3390/pharmaceutics15030980)
Supplement: Supplementary file 1 [file pharmaceutics-15-00980-s001.zip]

Archive with 1 entries (1 files):
- pharmaceutics-2135262-supplementary.pdf
